# Supplementary material for: Comprehensive Geriatric Health Assessment Core Competencies and Skills for Primary Care Nurses: A Scoping Review
Source: Geriatrics (Basel). 2025 Mar 18;10(2):48. doi: 10.3390/geriatrics10020048 (PMC11932249; doi:10.3390/geriatrics10020048)
Supplement: Supplementary file 1 [file geriatrics-10-00048-s001.zip]

Archive with 1 entries (1 files):
- geriatrics-3509533-supplementary.pdf
